# Supplementary material for: Ca2+ trapping by allosteric coupling explains species differences in TRPM2 inactivation reversibility
Source: Commun Biol. 2026 May 7;9:951. doi: 10.1038/s42003-026-10197-w (PMC13365451; doi:10.1038/s42003-026-10197-w)
Supplement: Supplementary file 2 — Supplementary Data [file 42003_2026_10197_MOESM2_ESM.xls]

## Sheet: Fig. 3a
Experimental data (red columns):										Model predictions (gray columns):
Tau_inact (s) in 111 uM Ca2+ + 32 uM ADPR	Tau_inact (s) in 111 uM Ca2+ + 0 ADPR	Tau_inact (s) in 1.14 uM Ca2+ + 32 uM ADPR		Tau_recov (s) in 1 nM Ca2+ + 32 uM ADPR	Tau_recov (s) in 1 nM Ca2+ + 0 ADPR	Tau_recov (s) in 300 nM Ca2+ + 0 ADPR	Tau_recov (s) in 1.14 uM Ca2+ + 0 ADPR			Tau_inact (s) in 111 uM Ca2+ + 32 uM ADPR	44.926
										Tau_inact (s) in 111 uM Ca2+ + 0 ADPR	42.234
83.7882	32.1	198.678		13.7	13.5	25.98	38.9419			Tau_inact (s) in 1.14 uM Ca2+ + 32 uM ADPR	79.795
62.7331	30.6	115.956		16.9	3.1	41.15	37.1359
76.0613	22.7	49.534		13.4	4.44	11.65	29.939			Tau_recov (s) in 1 nM Ca2+ + 32 uM ADPR	11.855
43.5854	23.3	160.753		14.3	4.03	22.67	49.5123			Tau_recov (s) in 1 nM Ca2+ + 0 ADPR	5.759
38.9354	30.4	144.532		5.1	3.5	15.98	55.6161			Tau_recov (s) in 300 nM Ca2+ + 0 ADPR	19.335
43.1312	26	51.5939		4.3	3.4	22.96	39.1357			Tau_recov (s) in 1.14 uM Ca2+ + 0 ADPR	40.314
76.9097	25.4	33.22		21.3	3.4
37.1139	44.8	51.9667		20.7	4.10509
68.2501	35.6	67.2668		12	3.74672
39.2988	40.8			16.0514	5.88928
35.3334	38.7			5.2687	6.5703
27.6172	20.8			8.59845	4.43459
36.5956	23.3			10.4603	8.76424
36.799	73.3			10.989	4.19639
62.3007	83.9			7.97448	5.17063
54.4126	124			7.76398	7.50188
59.7647				19.2678	2.30415
66.2976				14.7059	3.78358
55.4011					5.69152
58.6848					6.55738
58.9466					6.79348
53.8794					5.55864
63.604					3.34336
65.2743					3.11333
58.4375
41.1648
45.2857
25.9167
35.1206
27.0743
30.4904
29.2895
29.5497
29.0558
13.6125
13.0802
30.3039
14.5522
21.9399

## Sheet:  Fig. 5e
Tau_inact (s) in 111 uM Ca2+ + 32 uM ADPR
drTRPM2	hsTRPM2	hum-drTRPM2	zeb-hsTRPM2
83.7882	6.12894	1.60133	0.722976
62.7331	0.88836	2.26339	0.684267
76.0613	4.75872	3.22314	2.51163
43.5854	1.01243	2.27381	0.428321
38.9354	4.74606	0.875158	0.346334
43.1312	1.02629	1.17988	0.204086
76.9097	2.15855	0.73235	3.90924
37.1139		1.60173	1.86566
68.2501		1.82648	0.66365
39.2988			2.50714
35.3334			0.807842
27.6172			0.59996
36.5956
36.799
62.3007
54.4126
59.7647
66.2976
55.4011
58.6848
58.9466
53.8794
63.604
65.2743
58.4375
41.1648
45.2857
25.9167
35.1206
27.0743
30.4904
29.2895
29.5497
29.0558
13.6125
13.0802
30.3039
14.5522
21.9399

## Sheet: Fig. 5h
Tau_inact (s) of hsTRPM2 at 37 oC:
125 uM Ca2+ 32 uM ADPR	125 uM Ca2+ 0.05 uM ADPR	1.8 uM Ca2+ 32 uM ADPR
6.12894	3.73867	4.75355
0.88836	3.6024	39.3002
4.75872	4.11863	16.6299
1.01243	4.95425	17.1494
4.74606	2.3475
1.02629	2.79969
2.15855	4.61743
	0.595747

## Sheet: Suppl. Fig. 1
	Panel a							Panel b						Panel c
	tau_inact (s) -80 mV	tau_inact (s) -20 mV		tau_recov (s) -80 mV	tau_recov (s) -20 mV			tau_inact (s) 1 nM e.c. Ca2+	tau_inact (s) 0.3 uM e.c. Ca2+		tau_recov (s) 1 nM e.c. Ca2+	tau_recov (s) 0.3 uM e.c. Ca2+		tau_inact (s) 37oC	tau_inact (s) 25oC		tau_recov (s) 37oC	tau_inact (s) 37oC
	83.7882	38.0699		4.1051	7.1225			83.7882	64.0947		4.1051	13.4		64.0947	110.726		13.4	24.7
	62.7331	58.1282		3.7467	4.3745			62.7331	32.1221		3.7467	5.1		32.1221	111.521		5.1	84
	76.0613	55.401		5.8893	6.0938			76.0613	24.7007		5.8893	3.92		24.7007	92.5697		3.92	50.4
	43.5854	35.9088		6.5703	9.9404			43.5854	36.0481		6.5703	3.67		36.0481	128.287		3.67	21.3
	38.9354	92.261		4.4346	4.3			38.9354	89.8974		4.4346	6.19		89.8974	161.159		6.19	38.6
	43.1312	43.3834		8.7642				43.1312	33.3453		8.7642	4.07		33.3453	215.046		4.07	62.5
	76.9097	20.4519		4.1964				76.9097	105.169		4.1964	3.48		105.169	206.393		3.48	50.1
	37.1139	29.5741		5.1706				37.1139	25.0646		5.1706	4.5		25.0646	132.084		4.5
	68.2501	113.636		7.5019				68.2501	24.9367		7.5019	6.47		24.9367			6.47
	39.2988	36.8102		2.3041				39.2988	49.737		2.3041	10.17		49.737			10.17
	35.3334	31.5815		3.7836				35.3334	49.3718		3.7836	8.2		49.3718			8.2
	27.6172	31.2956		5.6915				27.6172	65.0345		5.6915			65.0345
	36.5956			6.5574				36.5956	51.4656		6.5574			51.4656
	36.799			6.7935				36.799	29.0276		6.7935			29.0276
	62.3007			5.5586				62.3007			5.5586
	54.4126			3.3434				54.4126			3.3434
	59.7647			3.1133				59.7647			3.1133
	66.2976			5.5066				66.2976			5.5066
	55.4011			11.0988				55.4011			11.0988
	58.6848							58.6848
	58.9466							58.9466
	53.8794							53.8794
	63.604							63.604
	65.2743							65.2743
	58.4375							58.4375
	41.1648							41.1648
	45.2857							45.2857
	25.9167							25.9167
	35.1206							35.1206
	27.0743							27.0743
	30.4904							30.4904
	29.2895							29.2895
	29.5497							29.5497
	29.0558							29.0558
	13.6125							13.6125
	13.0802							13.0802
	30.3039							30.3039
	14.5522							14.5522
	21.9399							21.9399

## Sheet: Suppl. Fig. 2
Panel a							Panel b
Experimental:			Model prediction:				Experimental:			Model prediction:
[Ca2+] (uM)	I/I(115 uM)		[Ca2+] (uM)	I/I(115 uM)			[ADPR] (uM)	I/I(32 uM)		[ADPR] (uM)	I/I(32 uM)
0.0754311	0.00423679		0.0754311	0.0386237			0.01	0.184783		0.01	0.196767
0.0754311	0.000293167		0.300738	0.134448			0.01	0.179491		0.032	0.428526
0.0754311	0.00055639		1.13835	0.37007			0.01	0.119381		0.1	0.69721
0.0754311	0.00223945		1.82189	0.485808			0.01	0.108871		0.32	0.88041
0.0754311	0.000164494		9.65746	0.842956			0.01	0.192663		3.2	0.987473
			28.0746	0.949627			0.01	0.118935		32	1
0.300738	0.0838209		115.009	1			0.01	0.113175
0.300738	0.0767818						0.01	0.118896
0.300738	0.0211677						0.01	0.264813
0.300738	0.0259305						0.01	0.247163
0.300738	0.0190006						0.01	0.146355
0.300738	0.0380399						0.01	0.224694
0.300738	0.0139163						0.01	0.308334
							0.01	0.21605
1.13835	0.439342						0.01	0.563111
1.13835	0.536083						0.01	0.509519
1.13835	0.451079						0.01	0.213016
1.13835	0.470503
1.13835	0.632898						0.032	0.440594
1.13835	0.584201						0.032	0.36403
1.13835	0.450996						0.032	0.384365
1.13835	0.477691						0.032	0.27439
1.13835	0.441857						0.032	0.392074
1.13835	0.451955						0.032	0.321247
1.13835	0.299997						0.032	0.385045
							0.032	0.420728
1.82189	0.602299						0.032	0.288355
1.82189	0.645784						0.032	0.225448
1.82189	0.604456						0.032	0.210243
1.82189	0.607729						0.032	0.369371
1.82189	0.511319						0.032	0.419633
1.82189	0.563241						0.032	0.438046
1.82189	0.568334						0.032	0.763355
1.82189	0.5137						0.032	0.617443
1.82189	0.495303						0.032	0.545598
1.82189	0.48566						0.032	0.486896
1.82189	0.442841						0.032	0.926592
							0.032	0.964589
9.65746	0.705216						0.032	0.544435
9.65746	0.744115
9.65746	0.682551						0.1	0.673332
9.65746	0.740791						0.1	0.66668
							0.1	0.691535
28.0746	0.872536						0.1	0.82918
28.0746	0.892957						0.1	0.730478
28.0746	0.899643						0.1	0.699215
28.0746	0.895725						0.1	0.71997
							0.1	0.715807
							0.1	0.807109
							0.1	0.430127
							0.1	0.6302
							0.1	0.528653
							0.32	0.902012
							0.32	0.79987
							0.32	0.810026
							0.32	0.85657
							0.32	0.867214
							0.32	0.83297
							0.32	0.967738
							0.32	0.859254
							0.32	0.862984
							0.32	0.708414
							0.32	0.880332
							0.32	0.73769
							3.2	0.99176
							3.2	0.948861
							3.2	0.974306
							3.2	0.964301
							3.2	0.984042
							3.2	0.952217
							3.2	0.968129
							3.2	0.973409
							3.2	0.988441
							3.2	0.956166
							3.2	0.976523
							3.2	0.96908
